# Supplementary material for: A TGFB2/TNF-induced in vitro model of proliferative vitreoretinopathy (PVR) using ARPE-19 cells confirms nicotinamide as an inhibitor of EMT and VEGFA secretion
Source: PLoS One. 2026 Jan 13;21(1):e0340614. doi: 10.1371/journal.pone.0340614 (PMC12798965; doi:10.1371/journal.pone.0340614)
Supplement: S1 Table — (XLSX) [file pone.0340614.s009.xlsx]

## Sheet: Figure 1 D
Col1A1
	TGFB2
Relative expression to the con	5.26179	4.85564	3.22307	3.77192
	TNF
Relative expression to the con	3.51649	2.24143	4.88556	4.27267
	TNT
Relative expression to the con	22.0438	21.3573	18.1247	11.5977
FN1
	TGFB2
Relative expression to the con	14.1096	9.0357	8.82156	7.40823
	TNF
Relative expression to the con	8.05386	7.34962	6.1448	9.37067
	TNT
Relative expression to the con	25.4645	17.6983	21.0584	25.6188
Number of biological replicates (n=4)

## Sheet: Figure 3 B + C
Figure 3 B
excluded outliers*
Biological replicates: (n=3)
Technical replicates: 3
		TGFB2
	Relative Area to the Control	0.972	1.017	0.999	0.985	1.041	0.862	0.896	0.924	0.931
		TNF
	Relative Area to the Control	0.687	0.767	0.731	0.476	0.411	0.466	0.746	0.709	0.65
		TNT
	Relative Area to the Control	0.291	0.376	0.242	0.719	0.201	0.2	0.232	0.277	0,555*
Figure 3 C
excluded outliers*		Time	con（Area in cm²)
Biological replicates: (n=3)		0D	1.266	1.19	1.251	1.362	1.324	1.336	1.023	1.049	0.999
Technical replicates: 3		1D	1.117	1.099	1.145	1.312	1.238	1.321	0.969	1.041	0.966
		2D	1.005	0.995	0.956	1.249	1.211	1.288	0.959	0.959	0.91
		3D	0.987	0.904	0.925	1.075	1.13	1.134	0.898	0.9	0.905
		4D	0.759	0.754	0.782	1.04	1.01	1.018	0.86	0.887	0.852
		5D	0.655	0.662	0.614	1.026	0.929	1.007	0.778	0.791	0.849
		Time	TGFB2（Area in cm²)
		0D	1.151	1.149	1.262	1.274	1.254	1.311	1.034	1.071	1.063
		1D	0.903	1.01	0.948	1.1	1.082	1.153	0.858	0.905	0.942
		2D	0,512*	0.788	0,575*	1.037	1.081	1.071	0.856	0.874	0.852
		3D	0,494*	0.778	0,568*	0.932	0.958	0.977	0.805	0.832	0.843
		4D	0,455*	0.754	0,543*	0.832	0,931*	0,937*	0.79	0.801	0.817
		5D	0.703	0,526*	0,452*	0.819	0.865	0,921*	0.752	0.765	0.808
		Time	TNF（Area in cm²)
		0D	1.203	1.187	1.221	1.34	1.264	1.229	1.127	1.105	1.047
		1D	1.041	1.031	0.992	1.34	1.1	1.13	0.91	0.874	0.973
		2D	0.706	0.703	0.735	0.905	0.791	0.924	0.694	0.744	0.668
		3D	0.678	0.693	0.676	0.512	0,464*	0.528	0.67	0.638	0.588
		4D	0.623	0.649	0.655	0,367*	0,357*	0,417*	0.62	0.576	0.526
		5D	0.584	0.56	0.596	0,327*	0,321*	0,359*	0.605	0.523	0.558
		Time	TNT（Area in cm²)
		0D	1.273	1.301	1.246	1.313	1.255	1.254	1.09	1.07	1.076
		1D	0.54	0.736	0.652	0,993*	0.546	0.616	0.675	0.531	0.582
		2D	0.29	0.341	0.253	0,923*	0.273	0.284	0,565*	0.254	0.295
		3D	0.287	0.34	0.224	0,773*	0.227	0.227	0,498*	0.209	0.251
		4D	0.283	0.333	0.221	0,738*	0.203	0.218	0,472*	0.196	0.235
		5D	0.274	0.289	0.218	0,724*	0.195	0.211	0,47*	0.173	0.229

## Sheet: Figute 4 D
Col1A1
Biological replicates: (n=3)
	con + NAM
Relative expression to the con	0.346143	0.806074	0.831502
	TNT
Relative expression to the con	35.3349	71.2526	95.3045
	TNT + NAM
Relative expression to the con	1.90033	1.81349	1.67157
FN1
Biological replicates: (n=3)
	con + NAM
Relative expression to the con	0.0222419	0.035481	0.033956
	TNT
Relative expression to the con	32.6187	33.8612	29.9329
	TNT + NAM
Relative expression to the con	3.51794	4.61844	5.42332

## Sheet: Figure 5 C
Biological replicates: (n=5)
	con + NAM
Relative Area to the Con	0.972	1.017	0.999	0.985	1.041
	TNT
Relative Area to the Con	0.226	0.26	0.228	0.201	0.189
	TNT + NAM
Relative Area to the Con	0.486	0.567	0.541	0.48	0.461

## Sheet: Figure 6 
Figure 6	Biological replicates: (n=3)
	Time	con (released VEGFA Protein in pg/mL)
	24h	103.361	113.103	121.446
	48h	322.646	314.255	253.237
	72h	487.107	421.439	520.651
	Time	TGFB2 (released VEGFA Protein in pg/mL)
	24h	306.518	343.112	372.964
	48h	919.266	1201.42	1173.07
	72h	1280.99	1312.68	1299.73
	Time	TNF (released VEGFA Protein in pg/mL)
	24h	153.912	148.362	124.858
	48h	336.856	297.037	406.753
	72h	864.684	759.839	919.366
	Time	TNT (released VEGFA Protein in pg/mL)
	24h	487.538	463.586	425.203
	48h	1319.9	1108.03	1085.87
	72h	1618.06	1685.69	1688.71
	Time	con + NAM (released VEGFA Protein in pg/mL)
	24h	51.4521	55.9045	56.3598
	48h	98.8511	114.768	129.318
	72h	209.102	186.542	135.876
	Time	TNT + NAM (released VEGFA Protein in pg/mL)
	24h	163.886	159.314	137.525
	48h	812.612	728.289	501.825
	72h	930.223	897.202	811.328
